# Supplementary material for: Linkages between soil-specific enzyme activity and microbial necromass carbon: implications for ecological restoration
Source: Front Microbiol. 2026 Jun 12;17:1860192. doi: 10.3389/fmicb.2026.1860192 (PMC13303949; doi:10.3389/fmicb.2026.1860192)
Supplement: Supplementary file 1 [file Data_Sheet_1.xlsx]

## Sheet: data
	Soil enzyme activity coefficient					SOCE					MBCE
	BG	CBH	NAG	LAP	GMEA	BG	CBH	NAG	LAP	AP	BG	CBH	NAG	LAP	AP	TP(g/kg)	Ph	TN(g/kg)	MBN(mg kg-1)	Bacteria richness	Bacteria diversity	Fungi richness	Fungidiversity	MBC(mg kg-1)	MBN(mg kg-1)
Grazing	0.264126	0.108482	0.1935	0.852819	9.24745	14.35	5.89386	0.740731	3.26464	29.7372	0.264126	0.108482	0.0136339	0.060089	0.547342	0.314543	8.78	0.103701	6.19714	658.819	5.33187	235.942	3.1693	87.9535	6.19714
Grazing	0.291395	0.125484	0.0834769	0.375996	8.87146	19.9573	8.59428	0.808295	3.64071	49.5035	0.291395	0.125484	0.0118019	0.0531578	0.722797	0.281882	8.79	0.102323	11.3359	785.765	5.29847	243.508	2.21953	80.1814	11.3359
Grazing	0.281576	0.148271	0.0926799	0.471965	9.94875	15.7013	8.26792	0.723807	3.68593	36.6195	0.281576	0.148271	0.0129803	0.066101	0.656709	0.231848	8.87	0.103495	11.7426	595.373	5.50124	296.766	3.79286	83.8427	11.7426
Grassland	0.23398	0.111607	0.093556	0.495093	13.3379	9.44887	4.50704	0.353769	1.87212	19.9028	0.23398	0.111607	0.0087603	0.046359	0.492848	0.305023	8.72	0.23958	14.2196	1164.72	6.59182	338.677	3.07662	151.859	14.2196
Grassland	0.237849	0.138794	0.28121	0.876925	15.7536	9.01872	5.26278	0.605411	1.88791	19.3022	0.237849	0.138794	0.0159664	0.0497896	0.509052	0.320989	8.38	0.27394	8.44109	1005.33	6.34133	317.426	4.30344	148.67	8.44109
Grassland	0.252135	0.119076	0.145332	0.322792	15.6894	14.4523	6.82536	1.10039	2.44404	27.1813	0.252135	0.119076	0.0191975	0.0426388	0.474206	0.31517	8.62	0.170371	20.0999	1164.38	5.89323	361.705	4.18182	152.164	20.0999
Scrubland	0.445618	0.217684	0.16341	0.631918	14.0784	10.8871	5.31834	0.591263	2.28645	33.8442	0.445618	0.217684	0.0242009	0.0935864	1.38527	0.28091	8.65	0.136498	10.5301	759.897	5.86211	340.314	3.37018	101.102	10.5301
Scrubland	0.546745	0.186248	0.149344	1.1726	14.3647	11.052	3.76485	0.34133	2.68001	28.4623	0.546745	0.186248	0.0168857	0.132581	1.40804	0.243436	8.64	0.169289	8.11573	766.312	6.06637	276.549	3.3434	101.779	8.11573
Scrubland	0.434594	0.166237	0.0938399	0.512605	12.7673	13.2188	5.05633	0.541706	2.9591	24.0033	0.434594	0.166237	0.0178097	0.0972864	0.789158	0.239491	8.76	0.170371	15.326	847.787	6.13357	286.759	3.37988	80.7533	15.326
Forestland	0.613347	0.217264	0.18234	0.588221	25.8239	25.8205	9.14631	1.48283	4.78353	75.6336	0.613347	0.217264	0.0352235	0.113629	1.79662	0.251741	8.76	0.15288	20.0298	953.117	6.19042	351.279	4.19767	103.688	20.0298
Forestland	0.466538	0.172132	0.199986	0.795488	22.1692	17.3621	6.40585	1.11886	4.45052	57.8726	0.466538	0.172132	0.030065	0.11959	1.5551	0.231733	8.79	0.207299	15.5725	1033.72	6.35368	434.06	4.34358	103.585	15.5725
Forestland	0.371874	0.0839059	0.0886821	0.686381	22.3201	23.5123	5.30508	0.726272	5.62119	34.1598	0.371874	0.0839059	0.0114868	0.0889056	0.540276	0.271669	8.7	0.172749	25.9343	862.057	6.11126	449.855	4.72976	200.221	25.9343
Forestland	0.285636	0.131967	0.154083	0.769706	18.6763	16.44	7.59542	1.19309	5.95996	30.0809	0.285636	0.131967	0.0207293	0.103551	0.522641	0.181274	8.87	0.136431	18.8312	866.176	5.9943	335.366	3.75404	139.974	18.8312
Forestland	0.285631	0.148739	0.169377	1.08951	17.8574	12.955	6.74615	1.11058	7.14373	30.7984	0.285631	0.148739	0.024486	0.157505	0.679042	0.169454	8.93	0.136364	15.9446	903.154	6.1295	374.08	3.78945	110.294	15.9446
Forestland	0.296068	0.157668	0.152915	0.815172	18.901	15.6563	8.3376	1.38176	7.36601	36.8955	0.296068	0.157668	0.0261298	0.139295	0.697712	0.201272	8.88	0.136364	19.6967	1021.06	6.02917	395.393	3.85411	115.268	19.6967
Forestland	0.241386	0.137367	0.226604	0.59618	17.7842	11.0821	6.30658	1.3938	3.66699	37.7552	0.241386	0.137367	0.0303592	0.0798729	0.822368	0.230361	8.81	0.171722	16.33	1014.03	6.20757	391.988	3.09707	121.889	16.33
Forestland	0.24459	0.12509	0.251984	0.631102	16.5556	9.82564	5.02512	1.24911	3.12844	30.8604	0.24459	0.12509	0.0310942	0.0778764	0.768209	0.219626	8.63	0.135564	14.428	1150.19	6.2961	320.875	3.6527	116.923	14.428
Forestland	0.264677	0.12703	0.193291	0.744304	15.2102	15.3002	7.34323	1.33148	5.12711	37.5283	0.264677	0.12703	0.0230332	0.0886934	0.649199	0.198024	8.75	0.135696	13.4408	885.858	6.15028	304.237	3.85056	112.794	13.4408
